# Supplementary material for: Taxonomic novelties and phylogenetic insights into Cainiaceae (Xylariales, Sordariomycetes) associated with Poaceae hosts from Southwestern China
Source: MycoKeys. 2026 Feb 2;128:1–27. doi: 10.3897/mycokeys.128.178090 (PMC12887584; doi:10.3897/mycokeys.128.178090)
Supplement: XML Treatment for Amphibambusa [file mycokeys.128.178090-treatment1.xml]

<!DOCTYPE tp:taxon-treatment
  PUBLIC "-//TaxonX//DTD Taxonomic Treatment Publishing DTD v0 20100105//EN" "tax-treatment-NSO.dtd">
<tp:taxon-treatment xmlns:tp="http://www.plazi.org/taxpub"><tp:treatment-meta><kwd-group><label>Taxon classification</label><kwd>
                <named-content content-type="kingdom">Fungi</named-content>
              </kwd><kwd>
                <named-content content-type="order">Amphisphaeriales</named-content>
              </kwd><kwd>
                <named-content content-type="family">Amphisphaeriaceae</named-content>
              </kwd></kwd-group><mixed-citation publication-type="journal"><person-group><name><surname>Dissanayake</surname><given-names>Lakmali S.</given-names></name><name><surname>Maharachchikumbura</surname><given-names>Sajeewa S.N.</given-names></name><name><surname>Marasinghe</surname><given-names>Diana S.</given-names></name><name><surname>Gao</surname><given-names>Ying</given-names></name><name><surname>Faraj</surname><given-names>Turki KH.</given-names></name><name><surname>Xu</surname><given-names>Jianchu</given-names></name><name><surname>Wanasinghe</surname><given-names>Dhanushka N.</given-names></name></person-group><article-title>Taxonomic novelties and phylogenetic insights into <tp:taxon-name><tp:taxon-name-part taxon-name-part-type="family" reg="Cainiaceae">Cainiaceae</tp:taxon-name-part></tp:taxon-name> (<tp:taxon-name><tp:taxon-name-part taxon-name-part-type="order" reg="Xylariales">Xylariales</tp:taxon-name-part></tp:taxon-name>, <tp:taxon-name><tp:taxon-name-part taxon-name-part-type="class" reg="Sordariomycetes">Sordariomycetes</tp:taxon-name-part></tp:taxon-name>) associated with <tp:taxon-name><tp:taxon-name-part taxon-name-part-type="family" reg="Poaceae">Poaceae</tp:taxon-name-part></tp:taxon-name> hosts from Southwestern China</article-title><source>MycoKeys</source><day>02</day><month>02</month><year>2026</year><volume>128</volume><fpage>1</fpage><lpage>27</lpage><pub-id pub-id-type="doi">10.3897/mycokeys.128.178090</pub-id></mixed-citation></tp:treatment-meta><tp:nomenclature><tp:taxon-name><object-id xmlns:xlink="http://www.w3.org/1999/xlink" content-type="arpha" xlink:type="simple">D98296DA-1E97-5AB0-AEC5-0A374C05EAA1</object-id>
                    		<tp:taxon-name-part taxon-name-part-type="genus" reg="Amphibambusa">Amphibambusa</tp:taxon-name-part>
                    	</tp:taxon-name><tp:taxon-authority>D.Q. Dai &amp; K.D. Hyde, Fungal Diversity 72: 7 (2015)</tp:taxon-authority></tp:nomenclature><tp:treatment-sec sec-type="Notes"><title>Notes.</title><p>Species of <italic><tp:taxon-name><tp:taxon-name-part taxon-name-part-type="genus" reg="Amphibambusa">Amphibambusa</tp:taxon-name-part></tp:taxon-name></italic> are saprobic fungi that primarily colonize dead plant materials, especially culms of <tp:taxon-name><tp:taxon-name-part taxon-name-part-type="subfamily" reg="Bambusoideae">Bambusoideae</tp:taxon-name-part></tp:taxon-name> members and other monocots. They also occur on submerged decaying wood in freshwater, indicating a broader ecological niche that includes both terrestrial and aquatic environments. The genus is known from tropical Asia, particularly China and Thailand (Hyde et al. 2020; <xref ref-type="bibr" rid="B81">Zhou et al. 2024</xref>; <xref ref-type="bibr" rid="B38">Liu et al. 2025</xref>). Seven species are currently accepted in <xref ref-type="bibr" rid="B23">Index Fungorum (2025)</xref> and with the addition reported here, the total increases to eight. Our record represents the fifth <italic><tp:taxon-name><tp:taxon-name-part taxon-name-part-type="genus" reg="Amphibambusa">Amphibambusa</tp:taxon-name-part></tp:taxon-name></italic> species documented from Yunnan Province, China.</p></tp:treatment-sec><ref-list><ref id="B81"><mixed-citation xmlns:xlink="http://www.w3.org/1999/xlink" xlink:type="simple">Zhou X, Habib K, Zeng W, Ren Y, Shen X, Kang J, Li Q (2024) Addition of three new species of <tp:taxon-name><tp:taxon-name-part taxon-name-part-type="subclass">Xylariomycetidae</tp:taxon-name-part></tp:taxon-name> fungi on bamboo from Southern China. MycoKeys 109: 109–129. <ext-link xlink:href="10.3897/mycokeys.109.128020" ext-link-type="doi" xlink:type="simple">https://doi.org/10.3897/mycokeys.109.128020</ext-link></mixed-citation></ref><ref id="B38"><mixed-citation xmlns:xlink="http://www.w3.org/1999/xlink" xlink:type="simple">Liu LL, Ren YL, Habib K, Lu CT, Wu YP, Long SH, Lin Y, Zhang X, Kang YQ, Wijayawardene NN, Wang F, Elgorban AM, Al-Rejaie S, Samarakoon MC, Shen XC, Li QR (2025) New taxa of <tp:taxon-name><tp:taxon-name-part taxon-name-part-type="order">Xylariales</tp:taxon-name-part></tp:taxon-name> from Karst Ecosystems in Southwestern China. Mycosphere: Journal of Fungal Biology 16(1): 1–78. <ext-link xlink:href="10.5943/mycosphere/16/1/1" ext-link-type="doi" xlink:type="simple">https://doi.org/10.5943/mycosphere/16/1/1</ext-link></mixed-citation></ref><ref id="B23"><mixed-citation xmlns:xlink="http://www.w3.org/1999/xlink" xlink:type="simple">Index Fungorum (2025) Index Fungorum. <ext-link xlink:href="http://www.indexfungorum.org/Names/Names.asp" ext-link-type="uri" xlink:type="simple">http://www.indexfungorum.org/Names/Names.asp</ext-link> [Accessed on 15<sup>th</sup> December 2025]</mixed-citation></ref></ref-list></tp:taxon-treatment>
