# Supplementary material for: Taxonomic novelties and phylogenetic insights into Cainiaceae (Xylariales, Sordariomycetes) associated with Poaceae hosts from Southwestern China
Source: MycoKeys. 2026 Feb 2;128:1–27. doi: 10.3897/mycokeys.128.178090 (PMC12887584; doi:10.3897/mycokeys.128.178090)
Supplement: XML Treatment for Amphibambusa hyalinospora [file mycokeys.128.178090-treatment2.xml]

<!DOCTYPE tp:taxon-treatment
  PUBLIC "-//TaxonX//DTD Taxonomic Treatment Publishing DTD v0 20100105//EN" "tax-treatment-NSO.dtd">
<tp:taxon-treatment xmlns:tp="http://www.plazi.org/taxpub"><tp:treatment-meta><kwd-group><label>Taxon classification</label><kwd>
                <named-content content-type="kingdom">Fungi</named-content>
              </kwd><kwd>
                <named-content content-type="order">Amphisphaeriales</named-content>
              </kwd><kwd>
                <named-content content-type="family">Amphisphaeriaceae</named-content>
              </kwd></kwd-group><mixed-citation publication-type="journal"><person-group><name><surname>Dissanayake</surname><given-names>Lakmali S.</given-names></name><name><surname>Maharachchikumbura</surname><given-names>Sajeewa S.N.</given-names></name><name><surname>Marasinghe</surname><given-names>Diana S.</given-names></name><name><surname>Gao</surname><given-names>Ying</given-names></name><name><surname>Faraj</surname><given-names>Turki KH.</given-names></name><name><surname>Xu</surname><given-names>Jianchu</given-names></name><name><surname>Wanasinghe</surname><given-names>Dhanushka N.</given-names></name></person-group><article-title>Taxonomic novelties and phylogenetic insights into <tp:taxon-name><tp:taxon-name-part taxon-name-part-type="family" reg="Cainiaceae">Cainiaceae</tp:taxon-name-part></tp:taxon-name> (<tp:taxon-name><tp:taxon-name-part taxon-name-part-type="order" reg="Xylariales">Xylariales</tp:taxon-name-part></tp:taxon-name>, <tp:taxon-name><tp:taxon-name-part taxon-name-part-type="class" reg="Sordariomycetes">Sordariomycetes</tp:taxon-name-part></tp:taxon-name>) associated with <tp:taxon-name><tp:taxon-name-part taxon-name-part-type="family" reg="Poaceae">Poaceae</tp:taxon-name-part></tp:taxon-name> hosts from Southwestern China</article-title><source>MycoKeys</source><day>02</day><month>02</month><year>2026</year><volume>128</volume><fpage>1</fpage><lpage>27</lpage><pub-id pub-id-type="doi">10.3897/mycokeys.128.178090</pub-id></mixed-citation></tp:treatment-meta><tp:nomenclature><tp:taxon-name><object-id xmlns:xlink="http://www.w3.org/1999/xlink" content-type="arpha" xlink:type="simple">E09A9A12-C5F0-544F-899F-2CB2F8455ADF</object-id>
                    		<tp:taxon-name-part taxon-name-part-type="genus" reg="Amphibambusa">Amphibambusa</tp:taxon-name-part> <tp:taxon-name-part taxon-name-part-type="species" reg="hyalinospora">hyalinospora</tp:taxon-name-part>
                    	
                    		<object-id xmlns:xlink="http://www.w3.org/1999/xlink" content-type="mycobank" xlink:type="simple">861156</object-id>
                    	</tp:taxon-name><tp:taxon-authority>L.S. Dissan. &amp; Wanas.</tp:taxon-authority><tp:taxon-status xmlns:xlink="http://www.w3.org/1999/xlink" xlink:type="simple">sp. nov.</tp:taxon-status><xref ref-type="fig" rid="F2">Fig. 2</xref></tp:nomenclature><tp:treatment-sec sec-type="Etymology"><title>Etymology.</title><p>The specific epithet refers to the hyaline ascospores.</p></tp:treatment-sec><tp:treatment-sec sec-type="Holotype"><title>Holotype.</title><p><named-content xmlns:xlink="http://www.w3.org/1999/xlink" content-type="dwc:institutional_code" xlink:title="Cryptogamic Herbarium of Kunming Institute of Botany" xlink:href="https://scientific-collections.gbif.org/institution/a897b083-b832-4395-b663-209d7772a976" xlink:type="simple">HKAS</named-content> 149994.</p></tp:treatment-sec><tp:treatment-sec sec-type="Description"><title>Description.</title><p><bold><italic>Saprobic</italic></bold> on the surface of decaying bamboo culms. <bold>Sexual morph. <italic>Ascomata</italic></bold> 590–670 × 400–500 μm (x̄ = 645 × 467 μm, n = 10), solitary, scattered, immersed under the host epidermis, visible as black pointed spots on the host surface, coriaceous, ostiole at the center. <bold><italic>Peridium</italic></bold> 25–35 μm (x̄ = 30 μm, n = 10), multi-layered, outer layer comprising blackish-brown, composed of thick-walled cells of <bold><italic>textura angularis</italic></bold>, inner layer composed of pale brown to hyaline, thin-walled cells of <bold><italic>textura angularis</italic></bold>, tightly arranged. <bold><italic>Paraphyses</italic></bold> 5–9 μm (x̄ = 6.9 μm, n = 20) wide, intermingled among asci, cylindrical, septate, thin-wall, hyaline, guttulate. <bold><italic>Asci</italic></bold> 180–260 × 13–20 μm (x̄ = 222 × 17.2 μm, n = 20), 8-spored, unitunicate, cylindrical to elongate fusiform, wider in the middle, tapering towards both ends, with rounded end, short-pedicellate, J+ apical ring in Melzer’s reagent. <bold><italic>Ascospores</italic></bold> 80–110 × 6–10 μm (x̄ = 95 × 8 μm, n = 20), overlapping, 1–2 seriate, hyaline, fusiform, 1-septate at the center, pointed at both ends, with hyaline round spots when mature, with longitudinal striation along the entire length of the ascospore, with thin-gelatinous sheath. <bold>Asexual morph</bold>. Unknown.</p><fig id="F2" position="float" orientation="portrait"><object-id xmlns:xlink="http://www.w3.org/1999/xlink" content-type="doi" xlink:type="simple">10.3897/mycokeys.128.178090.figure2</object-id><object-id xmlns:xlink="http://www.w3.org/1999/xlink" content-type="arpha" xlink:type="simple">38D148EA-858C-5E55-B117-F400E092A250</object-id><label>Figure 2.</label><caption><p><italic><tp:taxon-name><tp:taxon-name-part taxon-name-part-type="genus" reg="Amphibambusa">Amphibambusa</tp:taxon-name-part> <tp:taxon-name-part taxon-name-part-type="species" reg="hyalinospora">hyalinospora</tp:taxon-name-part></tp:taxon-name></italic> (holotype <named-content xmlns:xlink="http://www.w3.org/1999/xlink" content-type="dwc:institutional_code" xlink:title="Cryptogamic Herbarium of Kunming Institute of Botany" xlink:href="https://scientific-collections.gbif.org/institution/a897b083-b832-4395-b663-209d7772a976" xlink:type="simple">HKAS</named-content> 149994). <bold>a, b</bold>. Ascomata on the host surface; <bold>c, d</bold>. Section of ascoma; <bold>e</bold>. Peridium; <bold>f</bold>. Paraphyses; <bold>g–j</bold>. Asci; <bold>k</bold>. Apical ring bluing in Melzer’s reagent; <bold>l–o</bold>. Ascospores; <bold>p</bold>. Upper view of the one-week-old colony on <abbrev xmlns:xlink="http://www.w3.org/1999/xlink" xlink:title="potato dextrose agar" xlink:type="simple">PDA</abbrev>; <bold>q</bold>. Reverse view. Scale bars: 50 μm (<bold>d</bold>); 10 μm (<bold>e, f</bold>); 50 μm (<bold>g–j</bold>); 20 μm (<bold>k–o</bold>).</p></caption><graphic xmlns:xlink="http://www.w3.org/1999/xlink" xlink:href="mycokeys-128-001-g002.jpg" id="oo_1524239.jpg" position="float" orientation="portrait" xlink:type="simple"><uri content-type="original_file" xlink:type="simple">https://binary.pensoft.net/fig/1524239</uri></graphic></fig></tp:treatment-sec><tp:treatment-sec sec-type="Culture characters"><title>Culture characters.</title><p>Colonies on <abbrev xmlns:xlink="http://www.w3.org/1999/xlink" xlink:title="potato dextrose agar" xlink:type="simple">PDA</abbrev>, reaching 25–30 mm diameter after one week at 25 °C, white, cottony flat, low, dense, with uneven margin. Reverse yellowish-brown at the center and yellowish-white edges.</p></tp:treatment-sec><tp:treatment-sec sec-type="Material examined"><title>Material examined.</title><p>• China, Yunnan Province, Xishuangbanna, Yinchang Mountain (<named-content xmlns:xlink="http://www.w3.org/1999/xlink" content-type="dwc:verbatimCoordinates" xlink:type="simple">21.968333°N, 101.1975°E</named-content>, 1188 m a.s.l.), on dead culm of bamboo, 16 February 2023, L.S. Dissanayake, XTBGYCM23-06 (<named-content xmlns:xlink="http://www.w3.org/1999/xlink" content-type="dwc:institutional_code" xlink:title="Cryptogamic Herbarium of Kunming Institute of Botany" xlink:href="https://scientific-collections.gbif.org/institution/a897b083-b832-4395-b663-209d7772a976" xlink:type="simple">HKAS</named-content> 149994, <bold>holotype</bold>), ex-type KUNCC23-15547. <italic>ibid</italic>. XTBGYCM23-06A (<named-content xmlns:xlink="http://www.w3.org/1999/xlink" content-type="dwc:institutional_code" xlink:title="Cryptogamic Herbarium of Kunming Institute of Botany" xlink:href="https://scientific-collections.gbif.org/institution/a897b083-b832-4395-b663-209d7772a976" xlink:type="simple">HKAS</named-content> 149995, isotype), ex-isotype, KUNCC23-15548.</p></tp:treatment-sec><tp:treatment-sec sec-type="Note"><title>Note.</title><p>Phylogenetic analyses based on multi-locus sequence data reveal that <italic><tp:taxon-name><tp:taxon-name-part taxon-name-part-type="genus" reg="Amphibambusa">Am.</tp:taxon-name-part> <tp:taxon-name-part taxon-name-part-type="species" reg="hyalinospora">hyalinospora</tp:taxon-name-part></tp:taxon-name></italic> is closely related to <italic><tp:taxon-name><tp:taxon-name-part taxon-name-part-type="genus" reg="Amphibambusa">Am.</tp:taxon-name-part> <tp:taxon-name-part taxon-name-part-type="species" reg="bambusicola">bambusicola</tp:taxon-name-part></tp:taxon-name></italic> (GMB5602: ex-type, GMB5608 and MFLUCC 11-0617), with 95% MLBP and 0.97BYPP support values (Fig. <xref ref-type="fig" rid="F1">1</xref>). <italic><tp:taxon-name><tp:taxon-name-part taxon-name-part-type="genus" reg="Amphibambusa">Amphibambusa</tp:taxon-name-part> <tp:taxon-name-part taxon-name-part-type="species" reg="hyalinospora">hyalinospora</tp:taxon-name-part></tp:taxon-name></italic> distinguish from <italic><tp:taxon-name><tp:taxon-name-part taxon-name-part-type="genus" reg="Amphibambusa">Am.</tp:taxon-name-part> <tp:taxon-name-part taxon-name-part-type="species" reg="bambusicola">bambusicola</tp:taxon-name-part></tp:taxon-name></italic> having comparatively longer ascospores (95 × 8 μm), constricted at the septum with thin sheath while <italic><tp:taxon-name><tp:taxon-name-part taxon-name-part-type="genus" reg="Amphibambusa">Am.</tp:taxon-name-part> <tp:taxon-name-part taxon-name-part-type="species" reg="bambusicola">bambusicola</tp:taxon-name-part></tp:taxon-name></italic> has shorter ascospores (26.6 × 5.7 μm) that are deeply constricted at the septum with thick gelatinous sheath (10 μm) (<xref ref-type="bibr" rid="B38">Liu et al. 2025</xref>). A comparison of nucleotide differences (without gaps) between these two species showed 14/451 (3.1%) differences in the <abbrev xmlns:xlink="http://www.w3.org/1999/xlink" xlink:title="internal transcribed spacer" xlink:type="simple">ITS</abbrev> region and 9/848 (1.06%) differences in the <abbrev xmlns:xlink="http://www.w3.org/1999/xlink" xlink:title="large-subunit ribosomal RNA" xlink:type="simple">LSU</abbrev> region. Thus, the combined phylogenetic, morphological and sequence divergence evidence supports recognition of <italic><tp:taxon-name><tp:taxon-name-part taxon-name-part-type="genus" reg="Amphibambusa">Amphibambusa</tp:taxon-name-part> <tp:taxon-name-part taxon-name-part-type="species" reg="hyalinospora">hyalinospora</tp:taxon-name-part></tp:taxon-name></italic> as a distinct species closely related to <italic><tp:taxon-name><tp:taxon-name-part taxon-name-part-type="genus" reg="Amphibambusa">Am.</tp:taxon-name-part> <tp:taxon-name-part taxon-name-part-type="species" reg="bambusicola">bambusicola</tp:taxon-name-part></tp:taxon-name></italic>.</p></tp:treatment-sec><tp:treatment-sec><!--Section generated to contain objects referenced in tp:taxon-treatment.--><fig id="F1" position="float" orientation="portrait"><object-id xmlns:xlink="http://www.w3.org/1999/xlink" content-type="doi" xlink:type="simple">10.3897/mycokeys.128.178090.figure1</object-id><object-id xmlns:xlink="http://www.w3.org/1999/xlink" content-type="arpha" xlink:type="simple">54B45B00-4DB3-543B-94CD-2F5DF23B2AF3</object-id><label>Figure 1.</label><caption><p>Maximum Likelihood tree inferred from the concatenated dataset of partial <abbrev xmlns:xlink="http://www.w3.org/1999/xlink" xlink:title="large-subunit ribosomal RNA" xlink:type="simple">LSU</abbrev> and <abbrev xmlns:xlink="http://www.w3.org/1999/xlink" xlink:title="internal transcribed spacer" xlink:type="simple">ITS</abbrev> sequences representing members of <tp:taxon-name><tp:taxon-name-part taxon-name-part-type="family" reg="Cainiaceae">Cainiaceae</tp:taxon-name-part></tp:taxon-name>. The phylogeny is rooted with <italic><tp:taxon-name><tp:taxon-name-part taxon-name-part-type="genus" reg="Barrmaelia">Barrmaelia</tp:taxon-name-part> <tp:taxon-name-part taxon-name-part-type="species" reg="shangrilaensis">shangrilaensis</tp:taxon-name-part></tp:taxon-name></italic> (<named-content xmlns:xlink="http://www.w3.org/1999/xlink" content-type="dwc:institutional_code" xlink:title="Cryptogamic Herbarium of Kunming Institute of Botany" xlink:href="https://scientific-collections.gbif.org/institution/a897b083-b832-4395-b663-209d7772a976" xlink:type="simple">HKAS</named-content> 130280) and <italic><tp:taxon-name><tp:taxon-name-part taxon-name-part-type="genus" reg="Barrmaelia">B.</tp:taxon-name-part> <tp:taxon-name-part taxon-name-part-type="species" reg="yunnanensis">yunnanensis</tp:taxon-name-part></tp:taxon-name></italic> (<named-content xmlns:xlink="http://www.w3.org/1999/xlink" content-type="dwc:institutional_code" xlink:title="Cryptogamic Herbarium of Kunming Institute of Botany" xlink:href="https://scientific-collections.gbif.org/institution/a897b083-b832-4395-b663-209d7772a976" xlink:type="simple">HKAS</named-content> 130278). In the resulting phylograms, sequences generated in this study are highlighted in blue. Species names given in bold are ex-type strains.</p></caption><graphic xmlns:xlink="http://www.w3.org/1999/xlink" xlink:href="mycokeys-128-001-g001.jpg" id="oo_1524238.jpg" position="float" orientation="portrait" xlink:type="simple"><uri content-type="original_file" xlink:type="simple">https://binary.pensoft.net/fig/1524238</uri></graphic></fig></tp:treatment-sec><ref-list><ref id="B38"><mixed-citation xmlns:xlink="http://www.w3.org/1999/xlink" xlink:type="simple">Liu LL, Ren YL, Habib K, Lu CT, Wu YP, Long SH, Lin Y, Zhang X, Kang YQ, Wijayawardene NN, Wang F, Elgorban AM, Al-Rejaie S, Samarakoon MC, Shen XC, Li QR (2025) New taxa of <tp:taxon-name><tp:taxon-name-part taxon-name-part-type="order">Xylariales</tp:taxon-name-part></tp:taxon-name> from Karst Ecosystems in Southwestern China. Mycosphere: Journal of Fungal Biology 16(1): 1–78. <ext-link xlink:href="10.5943/mycosphere/16/1/1" ext-link-type="doi" xlink:type="simple">https://doi.org/10.5943/mycosphere/16/1/1</ext-link></mixed-citation></ref></ref-list></tp:taxon-treatment>
