# Supplementary material for: Taxonomic novelties and phylogenetic insights into Cainiaceae (Xylariales, Sordariomycetes) associated with Poaceae hosts from Southwestern China
Source: MycoKeys. 2026 Feb 2;128:1–27. doi: 10.3897/mycokeys.128.178090 (PMC12887584; doi:10.3897/mycokeys.128.178090)
Supplement: XML Treatment for Arecophila clypeata [file mycokeys.128.178090-treatment4.xml]

<!DOCTYPE tp:taxon-treatment
  PUBLIC "-//TaxonX//DTD Taxonomic Treatment Publishing DTD v0 20100105//EN" "tax-treatment-NSO.dtd">
<tp:taxon-treatment xmlns:tp="http://www.plazi.org/taxpub"><tp:treatment-meta><kwd-group><label>Taxon classification</label><kwd>
                <named-content content-type="kingdom">Fungi</named-content>
              </kwd><kwd>
                <named-content content-type="order">Xylariales</named-content>
              </kwd><kwd>
                <named-content content-type="family">Cainiaceae</named-content>
              </kwd></kwd-group><mixed-citation publication-type="journal"><person-group><name><surname>Dissanayake</surname><given-names>Lakmali S.</given-names></name><name><surname>Maharachchikumbura</surname><given-names>Sajeewa S.N.</given-names></name><name><surname>Marasinghe</surname><given-names>Diana S.</given-names></name><name><surname>Gao</surname><given-names>Ying</given-names></name><name><surname>Faraj</surname><given-names>Turki KH.</given-names></name><name><surname>Xu</surname><given-names>Jianchu</given-names></name><name><surname>Wanasinghe</surname><given-names>Dhanushka N.</given-names></name></person-group><article-title>Taxonomic novelties and phylogenetic insights into <tp:taxon-name><tp:taxon-name-part taxon-name-part-type="family" reg="Cainiaceae">Cainiaceae</tp:taxon-name-part></tp:taxon-name> (<tp:taxon-name><tp:taxon-name-part taxon-name-part-type="order" reg="Xylariales">Xylariales</tp:taxon-name-part></tp:taxon-name>, <tp:taxon-name><tp:taxon-name-part taxon-name-part-type="class" reg="Sordariomycetes">Sordariomycetes</tp:taxon-name-part></tp:taxon-name>) associated with <tp:taxon-name><tp:taxon-name-part taxon-name-part-type="family" reg="Poaceae">Poaceae</tp:taxon-name-part></tp:taxon-name> hosts from Southwestern China</article-title><source>MycoKeys</source><day>02</day><month>02</month><year>2026</year><volume>128</volume><fpage>1</fpage><lpage>27</lpage><pub-id pub-id-type="doi">10.3897/mycokeys.128.178090</pub-id></mixed-citation></tp:treatment-meta><tp:nomenclature><tp:taxon-name><object-id xmlns:xlink="http://www.w3.org/1999/xlink" content-type="arpha" xlink:type="simple">445C204B-CE48-5FA6-A25E-34A70AD4DAFD</object-id>
                    		<tp:taxon-name-part taxon-name-part-type="genus" reg="Arecophila">Arecophila</tp:taxon-name-part> <tp:taxon-name-part taxon-name-part-type="species" reg="clypeata">clypeata</tp:taxon-name-part>
                    	
                    		<object-id xmlns:xlink="http://www.w3.org/1999/xlink" content-type="mycobank" xlink:type="simple">836167</object-id>
                    	</tp:taxon-name><tp:taxon-authority>Q.R. Li, J.C. Kang &amp; K.D. Hyde MycoKeys 88: 135 (2022)</tp:taxon-authority><xref ref-type="fig" rid="F3">Fig. 3</xref></tp:nomenclature><tp:treatment-sec sec-type="Description"><title>Description.</title><p><bold><italic>Saprobic</italic></bold> on dead culms of bamboo hosts. <bold>Sexual morph. <italic>Ascomata</italic></bold> 200–260 μm × 300–325 μm (x̄ = 230 × 320 μm, n = 5), immersed under a black clypeus, slightly raised, dome-shaped areas, blackened, scattered or gregarious, globose to subglobose, uniloculate or multiloculate with a central, erumpent, cone-shaped papillae in vertical section. <bold><italic>Ostioles</italic></bold> 60–65 μm × 45–55 μm (x̄ = 63 × 51 μm, n = 5), papillate, with hyaline periphyses, black peridium. <bold><italic>Peridium</italic></bold> 30–40 μm wide (x̄ = 35 μm, n = 5), comprising several layers, outer layer brown, composed of thick-walled cells of <bold><italic>textura angularis</italic></bold> and inner layer hyaline, arrange with cells of <bold><italic>textura prismatica</italic></bold>. <bold><italic>Paraphyses</italic></bold> 2–5 μm wide (x̄ = 3 μm, n = 10), hyaline, unbranched, cellular, aseptate. <bold><italic>Asci</italic></bold> 150–230 × 11–13 μm (x̄ = 185 × 12 μm, n = 20), 8-spored, cellular, long-cylindrical, short-pedicellate, apically rounded, with trapezoidal, J+, apical ring. <bold><italic>Ascospores</italic></bold> 18–25 × 6–10 μm (x̄ = 22 × 8 μm, n = 5), overlapping, uniseriate, ellipsoidal, 2-celled, guttulate, hyaline to golden brown, constricted at the septum, weakly sulcate striations along the entire length of mature spore, surrounded by a thick mucilaginous sheath in immature and thin mucilaginous sheath in mature. <bold>Asexual morph</bold>. Unknown.</p><fig id="F3" position="float" orientation="portrait"><object-id xmlns:xlink="http://www.w3.org/1999/xlink" content-type="doi" xlink:type="simple">10.3897/mycokeys.128.178090.figure3</object-id><object-id xmlns:xlink="http://www.w3.org/1999/xlink" content-type="arpha" xlink:type="simple">09830A49-E34F-5237-828A-37B8EC4FE553</object-id><label>Figure 3.</label><caption><p><italic><tp:taxon-name><tp:taxon-name-part taxon-name-part-type="genus" reg="Arecophila">Arecophila</tp:taxon-name-part> <tp:taxon-name-part taxon-name-part-type="species" reg="clypeata">clypeata</tp:taxon-name-part></tp:taxon-name></italic> (<named-content xmlns:xlink="http://www.w3.org/1999/xlink" content-type="dwc:institutional_code" xlink:title="Cryptogamic Herbarium of Kunming Institute of Botany" xlink:href="https://scientific-collections.gbif.org/institution/a897b083-b832-4395-b663-209d7772a976" xlink:type="simple">HKAS</named-content> 130466). <bold>a</bold>. Substrate; <bold>b, c</bold>. Ascomata on the host surface; <bold>d–g</bold>. Section of ascoma; <bold>h</bold>. Peridium; <bold>i</bold>. Paraphyses; <bold>j–m</bold>. Asci; <bold>m</bold>. Apical ring bluing in Melzer’s reagent; <bold>n–u</bold>. Ascospores; <bold>s, t</bold>. Immature and mature ascospores stained with Indian ink (<bold>s</bold>. Immature; <bold>t</bold>. Mature); <bold>u</bold>. Germinated ascospore; v. Upper view of the one-week-old colony on <abbrev xmlns:xlink="http://www.w3.org/1999/xlink" xlink:title="potato dextrose agar" xlink:type="simple">PDA</abbrev>; <bold>w</bold>. Reverse view. Scale bars: 100 μm (<bold>f, g</bold>); 20 μm (<bold>h, n–u</bold>); 5 μm (<bold>i</bold>); 50 μm (<bold>j–m</bold>); 10 μm (<bold>k–q</bold>).</p></caption><graphic xmlns:xlink="http://www.w3.org/1999/xlink" xlink:href="mycokeys-128-001-g003.jpg" id="oo_1524240.jpg" position="float" orientation="portrait" xlink:type="simple"><uri content-type="original_file" xlink:type="simple">https://binary.pensoft.net/fig/1524240</uri></graphic></fig></tp:treatment-sec><tp:treatment-sec sec-type="Culture characteristics"><title>Culture characteristics.</title><p>Colonies on <abbrev xmlns:xlink="http://www.w3.org/1999/xlink" xlink:title="potato dextrose agar" xlink:type="simple">PDA</abbrev>, reaching 25–30 mm diameter after one week at 25 °C, white, cottony flat, low, dense, uneven margin. Reverse light brownish at the center and whitish edges.</p></tp:treatment-sec><tp:treatment-sec sec-type="Material examined"><title>Material examined.</title><p>• China, Yunnan Province, Mile City, Xiyizhen (<named-content xmlns:xlink="http://www.w3.org/1999/xlink" content-type="dwc:verbatimCoordinates" xlink:type="simple">24.4930°N, 103.3050°E</named-content>, 1950m a.s.l.), on dead culms of a bamboo host, 29 May 2021, Gao Yin, GYXG22-11 (<named-content xmlns:xlink="http://www.w3.org/1999/xlink" content-type="dwc:institutional_code" xlink:title="Cryptogamic Herbarium of Kunming Institute of Botany" xlink:href="https://scientific-collections.gbif.org/institution/a897b083-b832-4395-b663-209d7772a976" xlink:type="simple">HKAS</named-content> 130466), living culture, KUNCC23-15549. <italic>ibid</italic>. GYXG22-11A (<named-content xmlns:xlink="http://www.w3.org/1999/xlink" content-type="dwc:institutional_code" xlink:title="Cryptogamic Herbarium of Kunming Institute of Botany" xlink:href="https://scientific-collections.gbif.org/institution/a897b083-b832-4395-b663-209d7772a976" xlink:type="simple">HKAS</named-content> 130467), living culture, KUNCC23-15550.</p></tp:treatment-sec><tp:treatment-sec sec-type="Additional GenBank accession numbers"><title>Additional GenBank accession numbers.</title><p><italic>btub</italic> = <ext-link xmlns:xlink="http://www.w3.org/1999/xlink" xlink:href="PX716850" ext-link-type="gen" xlink:type="simple">PX716850</ext-link>, <ext-link xmlns:xlink="http://www.w3.org/1999/xlink" xlink:href="PX716851" ext-link-type="gen" xlink:type="simple">PX716851</ext-link>.</p></tp:treatment-sec><tp:treatment-sec sec-type="Note"><title>Note.</title><p>Our newly collected strains (<named-content xmlns:xlink="http://www.w3.org/1999/xlink" content-type="dwc:institutional_code" xlink:title="Cryptogamic Herbarium of Kunming Institute of Botany" xlink:href="https://scientific-collections.gbif.org/institution/a897b083-b832-4395-b663-209d7772a976" xlink:type="simple">HKAS</named-content> 130466and <named-content xmlns:xlink="http://www.w3.org/1999/xlink" content-type="dwc:institutional_code" xlink:title="Cryptogamic Herbarium of Kunming Institute of Botany" xlink:href="https://scientific-collections.gbif.org/institution/a897b083-b832-4395-b663-209d7772a976" xlink:type="simple">HKAS</named-content> 130467) are morphologically identical to <italic><tp:taxon-name><tp:taxon-name-part taxon-name-part-type="genus" reg="Arecophila">Arecophila</tp:taxon-name-part> <tp:taxon-name-part taxon-name-part-type="species" reg="clypeata">clypeata</tp:taxon-name-part></tp:taxon-name></italic> by their globose to subglobose, cone-shaped papillate ascomata, hyaline, unbranched paraphyses, long-cylindrical, short-pedicellate asci with J+, apical ring and 1-septate, pale brown to brown, ascospores surrounded by a mucilaginous sheath (<xref ref-type="bibr" rid="B35">Li et al. 2022</xref>). However, we noted aseptate paraphyses in our collection whereas septate paraphyses in the holotype (GZUCC0110) (<xref ref-type="bibr" rid="B35">Li et al. 2022</xref>). According to the phylogenetic analysis, our two strains are nested together with <italic><tp:taxon-name><tp:taxon-name-part taxon-name-part-type="genus" reg="Arecophila">Arecophila</tp:taxon-name-part> <tp:taxon-name-part taxon-name-part-type="species" reg="clypeata">clypeata</tp:taxon-name-part></tp:taxon-name></italic> (GZUCC0110 and GZUCC0127) without significant statistical support. Comparison of nucleotide differences between these isolates and the <italic><tp:taxon-name><tp:taxon-name-part taxon-name-part-type="genus" reg="Arecophila">Ar.</tp:taxon-name-part> <tp:taxon-name-part taxon-name-part-type="species" reg="clypeata">clypeata</tp:taxon-name-part></tp:taxon-name></italic> are not showing any differences. Therefore, we recognize our new collections as conspecific with <italic><tp:taxon-name><tp:taxon-name-part taxon-name-part-type="genus" reg="Arecophila">Arecophila</tp:taxon-name-part> <tp:taxon-name-part taxon-name-part-type="species" reg="clypeata">clypeata</tp:taxon-name-part></tp:taxon-name></italic>.</p></tp:treatment-sec><ref-list><ref id="B35"><mixed-citation xmlns:xlink="http://www.w3.org/1999/xlink" xlink:type="simple">Li QR, Zhang X, Lin Y, Samarakoon MC, Hyde KD, Shen XC, Liao WQ, Karunarathna A, Long SH, Kang YQ, Kang JC (2022) Morpho-molecular characterisation of <italic><tp:taxon-name><tp:taxon-name-part taxon-name-part-type="genus">Arecophila</tp:taxon-name-part></tp:taxon-name></italic>, with <italic><tp:taxon-name><tp:taxon-name-part taxon-name-part-type="genus">A.</tp:taxon-name-part> <tp:taxon-name-part taxon-name-part-type="species">australis</tp:taxon-name-part></tp:taxon-name></italic> and <italic><tp:taxon-name><tp:taxon-name-part taxon-name-part-type="genus">A.</tp:taxon-name-part> <tp:taxon-name-part taxon-name-part-type="species">clypeata</tp:taxon-name-part></tp:taxon-name></italic> sp. nov. and <italic><tp:taxon-name><tp:taxon-name-part taxon-name-part-type="genus">A.</tp:taxon-name-part> <tp:taxon-name-part taxon-name-part-type="species">miscanthi</tp:taxon-name-part></tp:taxon-name></italic> comb. nov. MycoKeys 88: 123–149. <ext-link xlink:href="10.3897/mycokeys.88.79475" ext-link-type="doi" xlink:type="simple">https://doi.org/10.3897/mycokeys.88.79475</ext-link></mixed-citation></ref></ref-list></tp:taxon-treatment>
