# Supplementary material for: Taxonomic novelties and phylogenetic insights into Cainiaceae (Xylariales, Sordariomycetes) associated with Poaceae hosts from Southwestern China
Source: MycoKeys. 2026 Feb 2;128:1–27. doi: 10.3897/mycokeys.128.178090 (PMC12887584; doi:10.3897/mycokeys.128.178090)
Supplement: XML Treatment for Arecophila sichuanensis [file mycokeys.128.178090-treatment6.xml]

<!DOCTYPE tp:taxon-treatment
  PUBLIC "-//TaxonX//DTD Taxonomic Treatment Publishing DTD v0 20100105//EN" "tax-treatment-NSO.dtd">
<tp:taxon-treatment xmlns:tp="http://www.plazi.org/taxpub"><tp:treatment-meta><kwd-group><label>Taxon classification</label><kwd>
                <named-content content-type="kingdom">Fungi</named-content>
              </kwd><kwd>
                <named-content content-type="order">Xylariales</named-content>
              </kwd><kwd>
                <named-content content-type="family">Cainiaceae</named-content>
              </kwd></kwd-group><mixed-citation publication-type="journal"><person-group><name><surname>Dissanayake</surname><given-names>Lakmali S.</given-names></name><name><surname>Maharachchikumbura</surname><given-names>Sajeewa S.N.</given-names></name><name><surname>Marasinghe</surname><given-names>Diana S.</given-names></name><name><surname>Gao</surname><given-names>Ying</given-names></name><name><surname>Faraj</surname><given-names>Turki KH.</given-names></name><name><surname>Xu</surname><given-names>Jianchu</given-names></name><name><surname>Wanasinghe</surname><given-names>Dhanushka N.</given-names></name></person-group><article-title>Taxonomic novelties and phylogenetic insights into <tp:taxon-name><tp:taxon-name-part taxon-name-part-type="family" reg="Cainiaceae">Cainiaceae</tp:taxon-name-part></tp:taxon-name> (<tp:taxon-name><tp:taxon-name-part taxon-name-part-type="order" reg="Xylariales">Xylariales</tp:taxon-name-part></tp:taxon-name>, <tp:taxon-name><tp:taxon-name-part taxon-name-part-type="class" reg="Sordariomycetes">Sordariomycetes</tp:taxon-name-part></tp:taxon-name>) associated with <tp:taxon-name><tp:taxon-name-part taxon-name-part-type="family" reg="Poaceae">Poaceae</tp:taxon-name-part></tp:taxon-name> hosts from Southwestern China</article-title><source>MycoKeys</source><day>02</day><month>02</month><year>2026</year><volume>128</volume><fpage>1</fpage><lpage>27</lpage><pub-id pub-id-type="doi">10.3897/mycokeys.128.178090</pub-id></mixed-citation></tp:treatment-meta><tp:nomenclature><tp:taxon-name><object-id xmlns:xlink="http://www.w3.org/1999/xlink" content-type="arpha" xlink:type="simple">0992EE5E-EA58-5667-A64D-B01B3DE23773</object-id>
                    		<tp:taxon-name-part taxon-name-part-type="genus" reg="Arecophila">Arecophila</tp:taxon-name-part> <tp:taxon-name-part taxon-name-part-type="species" reg="sichuanensis">sichuanensis</tp:taxon-name-part>
                    	
                    		<object-id xmlns:xlink="http://www.w3.org/1999/xlink" content-type="mycobank" xlink:type="simple">861158</object-id>
                    	</tp:taxon-name><tp:taxon-authority>L.S. Dissan. &amp; Maharachch.</tp:taxon-authority><tp:taxon-status xmlns:xlink="http://www.w3.org/1999/xlink" xlink:type="simple">sp. nov.</tp:taxon-status><xref ref-type="fig" rid="F5">Fig. 5</xref></tp:nomenclature><tp:treatment-sec sec-type="Etymology"><title>Etymology.</title><p>The epithet is derived from Sichuan Province, where the holotype was collected.</p></tp:treatment-sec><tp:treatment-sec sec-type="Holotype"><title>Holotype.</title><p><named-content xmlns:xlink="http://www.w3.org/1999/xlink" content-type="dwc:institutional_code" xlink:title="Cryptogamic Herbarium of Kunming Institute of Botany" xlink:href="https://scientific-collections.gbif.org/institution/a897b083-b832-4395-b663-209d7772a976" xlink:type="simple">HKAS</named-content> 130468</p></tp:treatment-sec><tp:treatment-sec sec-type="Description"><title>Description.</title><p><bold><italic>Saprobic</italic></bold> on dead culm of <tp:taxon-name><tp:taxon-name-part taxon-name-part-type="family" reg="Poaceae">Poaceae</tp:taxon-name-part></tp:taxon-name> host. <bold>Sexual morph. <italic>Ascomata</italic></bold> 210–280 μm × 300–380 μm (x̄ = 265 × 335 μm, n = 5), immersed under a black clypeus, slightly raised, blackened, scattered or gregarious, globose to subglobose, erumpent, papillate. <bold><italic>Ostioles</italic></bold> with hyaline periphyses, black peridium. <bold><italic>Peridium</italic></bold> 100–120 μm wide (x̄ = 110 μm, n = 5), comprising several layers, outer layer brown, composed of thick-walled cells of <bold><italic>textura angularis</italic></bold> and inner layer hyaline, arranged with <bold><italic>textura angularis</italic></bold>. <bold><italic>Paraphyses</italic></bold> 4–6 μm wide (x̄ = 5 μm, n = 10), hyaline, unbranched, cellular, rarely septate. <bold><italic>Asci</italic></bold> 150–180 × 15–20 μm (x̄ = 165 × 18 μm, n = 20), 8-spored, long-cylindrical, short-pedicellate, apically rounded, with trapezoidal, J+, apical ring. <bold><italic>Ascospores</italic></bold> 20–25 × 6–10 μm (x̄ = 23 × 8 μm, n = 5), overlapping, uniseriate, ellipsoidal, 2-celled, guttulate, hyaline to brown, constricted at the septum, sulcate striations along the entire length of mature spore, surrounded by a thin mucilaginous sheath. <bold>Asexual morph</bold>. Undetermined.</p><fig id="F5" position="float" orientation="portrait"><object-id xmlns:xlink="http://www.w3.org/1999/xlink" content-type="doi" xlink:type="simple">10.3897/mycokeys.128.178090.figure5</object-id><object-id xmlns:xlink="http://www.w3.org/1999/xlink" content-type="arpha" xlink:type="simple">339E0C29-A513-5691-8653-36C6200A9417</object-id><label>Figure 5.</label><caption><p><italic><tp:taxon-name><tp:taxon-name-part taxon-name-part-type="genus" reg="Arecophila">Arecophila</tp:taxon-name-part> <tp:taxon-name-part taxon-name-part-type="species" reg="sichuanensis">sichuanensis</tp:taxon-name-part></tp:taxon-name></italic> (holotype <named-content xmlns:xlink="http://www.w3.org/1999/xlink" content-type="dwc:institutional_code" xlink:title="Cryptogamic Herbarium of Kunming Institute of Botany" xlink:href="https://scientific-collections.gbif.org/institution/a897b083-b832-4395-b663-209d7772a976" xlink:type="simple">HKAS</named-content> 130468). <bold>a</bold>. Substrate; <bold>b, c</bold>. Ascomata on the host surface; <bold>d</bold>. Section of ascoma; <bold>e</bold>. Peridium; <bold>f</bold>. Paraphyses; <bold>g–l</bold>. Asci; <bold>m, n</bold>. Apical ring bluing in Melzer’s reagent (<bold>m</bold>. Immature ascus; <bold>n</bold>. Mature ascus); <bold>o–t</bold>. Ascospores; <bold>s, t</bold>. Immature and mature ascospores stained with Indian ink (<bold>s</bold>. Immature; <bold>t</bold>. Mature). Scale bars: 100 μm (<bold>d, e</bold>); 5 μm (<bold>f, m, n</bold>); 50 μm (<bold>g–l</bold>); 10 μm (<bold>o–t</bold>).</p></caption><graphic xmlns:xlink="http://www.w3.org/1999/xlink" xlink:href="mycokeys-128-001-g005.jpg" id="oo_1524242.jpg" position="float" orientation="portrait" xlink:type="simple"><uri content-type="original_file" xlink:type="simple">https://binary.pensoft.net/fig/1524242</uri></graphic></fig></tp:treatment-sec><tp:treatment-sec sec-type="Material examined"><title>Material examined.</title><p>• China, Sichuan province, Sichuan Province, Dujiangyan City, Sichuan Longchi National Forest Park (<named-content xmlns:xlink="http://www.w3.org/1999/xlink" content-type="dwc:verbatimCoordinates" xlink:type="simple">31.075°N, 103.564167°E</named-content>, 1065.01 m a.s.l.), on dead culm of <tp:taxon-name><tp:taxon-name-part taxon-name-part-type="family" reg="Poaceae">Poaceae</tp:taxon-name-part></tp:taxon-name> host, 5 January 2023, L. S. Dissanayake, SCCFP23-12 (<named-content xmlns:xlink="http://www.w3.org/1999/xlink" content-type="dwc:institutional_code" xlink:title="Cryptogamic Herbarium of Kunming Institute of Botany" xlink:href="https://scientific-collections.gbif.org/institution/a897b083-b832-4395-b663-209d7772a976" xlink:type="simple">HKAS</named-content> 130468, <bold>holotype</bold>). <italic>ibid</italic>. SCCFP23-12 (<named-content xmlns:xlink="http://www.w3.org/1999/xlink" content-type="dwc:institutional_code" xlink:title="Cryptogamic Herbarium of Kunming Institute of Botany" xlink:href="https://scientific-collections.gbif.org/institution/a897b083-b832-4395-b663-209d7772a976" xlink:type="simple">HKAS</named-content> 130469, isotype).</p></tp:treatment-sec><tp:treatment-sec sec-type="Additional GenBank accession numbers"><title>Additional GenBank accession numbers.</title><p><italic>btub</italic> = <ext-link xmlns:xlink="http://www.w3.org/1999/xlink" xlink:href="PX716852" ext-link-type="gen" xlink:type="simple">PX716852</ext-link>, <ext-link xmlns:xlink="http://www.w3.org/1999/xlink" xlink:href="PX716853" ext-link-type="gen" xlink:type="simple">PX716853</ext-link>; <italic>rpb</italic>2 = <ext-link xmlns:xlink="http://www.w3.org/1999/xlink" xlink:href="PX733924" ext-link-type="gen" xlink:type="simple">PX733924</ext-link>, <ext-link xmlns:xlink="http://www.w3.org/1999/xlink" xlink:href="PX733925" ext-link-type="gen" xlink:type="simple">PX733925</ext-link>.</p></tp:treatment-sec><tp:treatment-sec sec-type="Note"><title>Note.</title><p><italic><tp:taxon-name><tp:taxon-name-part taxon-name-part-type="genus" reg="Arecophila">Arecophila</tp:taxon-name-part> <tp:taxon-name-part taxon-name-part-type="species" reg="sichuanensis">sichuanensis</tp:taxon-name-part></tp:taxon-name></italic> (<named-content xmlns:xlink="http://www.w3.org/1999/xlink" content-type="dwc:institutional_code" xlink:title="Cryptogamic Herbarium of Kunming Institute of Botany" xlink:href="https://scientific-collections.gbif.org/institution/a897b083-b832-4395-b663-209d7772a976" xlink:type="simple">HKAS</named-content> 130468) is similar to <italic><tp:taxon-name><tp:taxon-name-part taxon-name-part-type="genus" reg="Arecophila">Ar.</tp:taxon-name-part> <tp:taxon-name-part taxon-name-part-type="species" reg="australis">australis</tp:taxon-name-part></tp:taxon-name></italic> (GZUCC0124 and GZUCC0112), <italic><tp:taxon-name><tp:taxon-name-part taxon-name-part-type="genus" reg="Arecophila">Ar.</tp:taxon-name-part> <tp:taxon-name-part taxon-name-part-type="species" reg="clypeata">clypeata</tp:taxon-name-part></tp:taxon-name></italic> (<abbrev xmlns:xlink="http://www.w3.org/1999/xlink" content-type="institution" xlink:title="Kunming Institute of Botany Culture Collection" xlink:type="simple">KUNCC</abbrev> 23-15549, <abbrev xmlns:xlink="http://www.w3.org/1999/xlink" content-type="institution" xlink:title="Kunming Institute of Botany Culture Collection" xlink:type="simple">KUNCC</abbrev> 23-15550, GZUCC0110, GZUCC0127), <italic><tp:taxon-name><tp:taxon-name-part taxon-name-part-type="genus" reg="Arecophila">Ar.</tp:taxon-name-part> <tp:taxon-name-part taxon-name-part-type="species" reg="maolanensis">maolanensis</tp:taxon-name-part></tp:taxon-name></italic> (GUCC 24-0116), <italic><tp:taxon-name><tp:taxon-name-part taxon-name-part-type="genus" reg="Arecophila">Ar.</tp:taxon-name-part> <tp:taxon-name-part taxon-name-part-type="species" reg="menglaensis">menglaensis</tp:taxon-name-part></tp:taxon-name></italic> (<named-content xmlns:xlink="http://www.w3.org/1999/xlink" content-type="dwc:institutional_code" xlink:title="Cryptogamic Herbarium of Kunming Institute of Botany" xlink:href="https://scientific-collections.gbif.org/institution/a897b083-b832-4395-b663-209d7772a976" xlink:type="simple">HKAS</named-content> 130461), <italic><tp:taxon-name><tp:taxon-name-part taxon-name-part-type="genus" reg="Arecophila">Ar.</tp:taxon-name-part> <tp:taxon-name-part taxon-name-part-type="species" reg="miscanthi">miscanthi</tp:taxon-name-part></tp:taxon-name></italic> (MFLU 19-2333) and <italic><tp:taxon-name><tp:taxon-name-part taxon-name-part-type="genus" reg="Arecophila">Ar.</tp:taxon-name-part> <tp:taxon-name-part taxon-name-part-type="species" reg="muroiana">muroiana</tp:taxon-name-part></tp:taxon-name></italic> (GZUCC0122) having ascomata with ellipsoidal, 2-celled, guttulate, hyaline to brown, constricted at the septum, sulcate striations along the entire mature spore length, surrounded by a thin mucilaginous sheath (<xref ref-type="bibr" rid="B71">Wang et al. 2004</xref>; Hyde et al. 2020; <xref ref-type="bibr" rid="B35">Li et al. 2022</xref>; <xref ref-type="bibr" rid="B63">Sun et al. 2025</xref> and this study). Phylogenetically, <italic><tp:taxon-name><tp:taxon-name-part taxon-name-part-type="genus" reg="Arecophila">Ar.</tp:taxon-name-part> <tp:taxon-name-part taxon-name-part-type="species" reg="sichuanensis">sichuanensis</tp:taxon-name-part></tp:taxon-name></italic> (<named-content xmlns:xlink="http://www.w3.org/1999/xlink" content-type="dwc:institutional_code" xlink:title="Cryptogamic Herbarium of Kunming Institute of Botany" xlink:href="https://scientific-collections.gbif.org/institution/a897b083-b832-4395-b663-209d7772a976" xlink:type="simple">HKAS</named-content> 130468) clustered in a distinct clade basal to the taxa mentioned above with 71% <abbrev xmlns:xlink="http://www.w3.org/1999/xlink" xlink:title="maximum likelihood" xlink:type="simple">ML</abbrev> and 0.97 <abbrev xmlns:xlink="http://www.w3.org/1999/xlink" xlink:title="Bayesian posterior probabilities" xlink:type="simple">BYPP</abbrev> support values. The combination of diagnostic morphology and a distinct phylogenetic placement indicates that <italic><tp:taxon-name><tp:taxon-name-part taxon-name-part-type="genus" reg="Arecophila">Ar.</tp:taxon-name-part> <tp:taxon-name-part taxon-name-part-type="species" reg="sichuanensis">sichuanensis</tp:taxon-name-part></tp:taxon-name></italic> represents an independent lineage within <italic><tp:taxon-name><tp:taxon-name-part taxon-name-part-type="genus" reg="Arecophila">Arecophila</tp:taxon-name-part></tp:taxon-name></italic>, justifying its recognition as a separate species closely related to <italic><tp:taxon-name><tp:taxon-name-part taxon-name-part-type="genus" reg="Arecophila">Ar.</tp:taxon-name-part> <tp:taxon-name-part taxon-name-part-type="species" reg="australis">australis</tp:taxon-name-part></tp:taxon-name></italic>, <italic><tp:taxon-name><tp:taxon-name-part taxon-name-part-type="genus" reg="Arecophila">Ar.</tp:taxon-name-part> <tp:taxon-name-part taxon-name-part-type="species" reg="clypeata">clypeata</tp:taxon-name-part></tp:taxon-name></italic> and allied taxa.</p></tp:treatment-sec><ref-list><ref id="B71"><mixed-citation xmlns:xlink="http://www.w3.org/1999/xlink" xlink:type="simple">Wang YZ, Aptroot A, Hyde KD (2004) Revision of the genus <italic><tp:taxon-name><tp:taxon-name-part taxon-name-part-type="genus">Amphisphaeria</tp:taxon-name-part></tp:taxon-name></italic>. Hong Kong SAR, China. Fungal Diversity Research Series 13: 1–168.</mixed-citation></ref><ref id="B35"><mixed-citation xmlns:xlink="http://www.w3.org/1999/xlink" xlink:type="simple">Li QR, Zhang X, Lin Y, Samarakoon MC, Hyde KD, Shen XC, Liao WQ, Karunarathna A, Long SH, Kang YQ, Kang JC (2022) Morpho-molecular characterisation of <italic><tp:taxon-name><tp:taxon-name-part taxon-name-part-type="genus">Arecophila</tp:taxon-name-part></tp:taxon-name></italic>, with <italic><tp:taxon-name><tp:taxon-name-part taxon-name-part-type="genus">A.</tp:taxon-name-part> <tp:taxon-name-part taxon-name-part-type="species">australis</tp:taxon-name-part></tp:taxon-name></italic> and <italic><tp:taxon-name><tp:taxon-name-part taxon-name-part-type="genus">A.</tp:taxon-name-part> <tp:taxon-name-part taxon-name-part-type="species">clypeata</tp:taxon-name-part></tp:taxon-name></italic> sp. nov. and <italic><tp:taxon-name><tp:taxon-name-part taxon-name-part-type="genus">A.</tp:taxon-name-part> <tp:taxon-name-part taxon-name-part-type="species">miscanthi</tp:taxon-name-part></tp:taxon-name></italic> comb. nov. MycoKeys 88: 123–149. <ext-link xlink:href="10.3897/mycokeys.88.79475" ext-link-type="doi" xlink:type="simple">https://doi.org/10.3897/mycokeys.88.79475</ext-link></mixed-citation></ref><ref id="B63"><mixed-citation xmlns:xlink="http://www.w3.org/1999/xlink" xlink:type="simple">Sun YR, Hyde KD, Liu NG, Jayawardena RS, Wijayawardene NN, Ma J, Zhang Q, Al-Otibi F, Wang Y (2025) Micro-fungi in southern China and northern Thailand: Emphasis on medicinal plants. Fungal Diversity 131: 99–299. <ext-link xlink:href="10.1007/s13225-024-00549-4" ext-link-type="doi" xlink:type="simple">https://doi.org/10.1007/s13225-024-00549-4</ext-link></mixed-citation></ref></ref-list></tp:taxon-treatment>
