# Supplementary material for: Taxonomic novelties and phylogenetic insights into Cainiaceae (Xylariales, Sordariomycetes) associated with Poaceae hosts from Southwestern China
Source: MycoKeys. 2026 Feb 2;128:1–27. doi: 10.3897/mycokeys.128.178090 (PMC12887584; doi:10.3897/mycokeys.128.178090)
Supplement: XML Treatment for Longiappendispora [file mycokeys.128.178090-treatment7.xml]

<!DOCTYPE tp:taxon-treatment
  PUBLIC "-//TaxonX//DTD Taxonomic Treatment Publishing DTD v0 20100105//EN" "tax-treatment-NSO.dtd">
<tp:taxon-treatment xmlns:tp="http://www.plazi.org/taxpub"><tp:treatment-meta><kwd-group><label>Taxon classification</label><kwd>
                <named-content content-type="kingdom">Fungi</named-content>
              </kwd><kwd>
                <named-content content-type="order">Xylariales</named-content>
              </kwd><kwd>
                <named-content content-type="family">Cainiaceae</named-content>
              </kwd></kwd-group><mixed-citation publication-type="journal"><person-group><name><surname>Dissanayake</surname><given-names>Lakmali S.</given-names></name><name><surname>Maharachchikumbura</surname><given-names>Sajeewa S.N.</given-names></name><name><surname>Marasinghe</surname><given-names>Diana S.</given-names></name><name><surname>Gao</surname><given-names>Ying</given-names></name><name><surname>Faraj</surname><given-names>Turki KH.</given-names></name><name><surname>Xu</surname><given-names>Jianchu</given-names></name><name><surname>Wanasinghe</surname><given-names>Dhanushka N.</given-names></name></person-group><article-title>Taxonomic novelties and phylogenetic insights into <tp:taxon-name><tp:taxon-name-part taxon-name-part-type="family" reg="Cainiaceae">Cainiaceae</tp:taxon-name-part></tp:taxon-name> (<tp:taxon-name><tp:taxon-name-part taxon-name-part-type="order" reg="Xylariales">Xylariales</tp:taxon-name-part></tp:taxon-name>, <tp:taxon-name><tp:taxon-name-part taxon-name-part-type="class" reg="Sordariomycetes">Sordariomycetes</tp:taxon-name-part></tp:taxon-name>) associated with <tp:taxon-name><tp:taxon-name-part taxon-name-part-type="family" reg="Poaceae">Poaceae</tp:taxon-name-part></tp:taxon-name> hosts from Southwestern China</article-title><source>MycoKeys</source><day>02</day><month>02</month><year>2026</year><volume>128</volume><fpage>1</fpage><lpage>27</lpage><pub-id pub-id-type="doi">10.3897/mycokeys.128.178090</pub-id></mixed-citation></tp:treatment-meta><tp:nomenclature><tp:taxon-name><object-id xmlns:xlink="http://www.w3.org/1999/xlink" content-type="arpha" xlink:type="simple">78573243-7416-50A3-ABFD-04537EE1B740</object-id>
                    		<tp:taxon-name-part taxon-name-part-type="genus" reg="Longiappendispora">Longiappendispora</tp:taxon-name-part>
                    	</tp:taxon-name><tp:taxon-authority>Mapook &amp; K.D. Hyde, Fungal Diversity 101: 139 (2020)</tp:taxon-authority></tp:nomenclature><tp:treatment-sec sec-type="Notes"><title>Notes.</title><p>Species of <italic><tp:taxon-name><tp:taxon-name-part taxon-name-part-type="genus" reg="Longiappendispora">Longiappendispora</tp:taxon-name-part></tp:taxon-name></italic> are usually saprobic on decaying or dead wood and have been reported from tropical Asia (China and Thailand). Prior to this study, <italic><tp:taxon-name><tp:taxon-name-part taxon-name-part-type="genus" reg="Longiappendispora">Longiappendispora</tp:taxon-name-part></tp:taxon-name></italic> comprised only the type species (<xref ref-type="bibr" rid="B42">Mapook et al. 2020</xref>). In this study, we introduce a new species, which is the second species in the genus and provides the first host record from <tp:taxon-name><tp:taxon-name-part taxon-name-part-type="family" reg="Poaceae">Poaceae</tp:taxon-name-part></tp:taxon-name>. It also represents the first record of <italic><tp:taxon-name><tp:taxon-name-part taxon-name-part-type="genus" reg="Longiappendispora">Longiappendispora</tp:taxon-name-part></tp:taxon-name></italic> from China.</p></tp:treatment-sec><ref-list><ref id="B42"><mixed-citation xmlns:xlink="http://www.w3.org/1999/xlink" xlink:type="simple">Mapook A, Hyde KD, McKenzie EHC, Jones EBG, Bhat DJ, Jeewon R, Stadler M, Samarakoon MC, Malaithong M, Tanunchai B, Buscot F, Wubet T, Purahong W (2020) Taxonomic and phylogenetic contributions to fungi associated with the invasive weed <italic><tp:taxon-name><tp:taxon-name-part taxon-name-part-type="genus">Chromolaena</tp:taxon-name-part> <tp:taxon-name-part taxon-name-part-type="species">odorata</tp:taxon-name-part></tp:taxon-name></italic> (Siam weed). Fungal Diversity 101(1): 1–175. <ext-link xlink:href="10.1007/s13225-020-00444-8" ext-link-type="doi" xlink:type="simple">https://doi.org/10.1007/s13225-020-00444-8</ext-link></mixed-citation></ref></ref-list></tp:taxon-treatment>
