# Supplementary material for: Taxonomic novelties and phylogenetic insights into Cainiaceae (Xylariales, Sordariomycetes) associated with Poaceae hosts from Southwestern China
Source: MycoKeys. 2026 Feb 2;128:1–27. doi: 10.3897/mycokeys.128.178090 (PMC12887584; doi:10.3897/mycokeys.128.178090)
Supplement: XML Treatment for Longiappendispora shangrilaensis [file mycokeys.128.178090-treatment8.xml]

<!DOCTYPE tp:taxon-treatment
  PUBLIC "-//TaxonX//DTD Taxonomic Treatment Publishing DTD v0 20100105//EN" "tax-treatment-NSO.dtd">
<tp:taxon-treatment xmlns:tp="http://www.plazi.org/taxpub"><tp:treatment-meta><kwd-group><label>Taxon classification</label><kwd>
                <named-content content-type="kingdom">Fungi</named-content>
              </kwd><kwd>
                <named-content content-type="order">Xylariales</named-content>
              </kwd><kwd>
                <named-content content-type="family">Cainiaceae</named-content>
              </kwd></kwd-group><mixed-citation publication-type="journal"><person-group><name><surname>Dissanayake</surname><given-names>Lakmali S.</given-names></name><name><surname>Maharachchikumbura</surname><given-names>Sajeewa S.N.</given-names></name><name><surname>Marasinghe</surname><given-names>Diana S.</given-names></name><name><surname>Gao</surname><given-names>Ying</given-names></name><name><surname>Faraj</surname><given-names>Turki KH.</given-names></name><name><surname>Xu</surname><given-names>Jianchu</given-names></name><name><surname>Wanasinghe</surname><given-names>Dhanushka N.</given-names></name></person-group><article-title>Taxonomic novelties and phylogenetic insights into <tp:taxon-name><tp:taxon-name-part taxon-name-part-type="family" reg="Cainiaceae">Cainiaceae</tp:taxon-name-part></tp:taxon-name> (<tp:taxon-name><tp:taxon-name-part taxon-name-part-type="order" reg="Xylariales">Xylariales</tp:taxon-name-part></tp:taxon-name>, <tp:taxon-name><tp:taxon-name-part taxon-name-part-type="class" reg="Sordariomycetes">Sordariomycetes</tp:taxon-name-part></tp:taxon-name>) associated with <tp:taxon-name><tp:taxon-name-part taxon-name-part-type="family" reg="Poaceae">Poaceae</tp:taxon-name-part></tp:taxon-name> hosts from Southwestern China</article-title><source>MycoKeys</source><day>02</day><month>02</month><year>2026</year><volume>128</volume><fpage>1</fpage><lpage>27</lpage><pub-id pub-id-type="doi">10.3897/mycokeys.128.178090</pub-id></mixed-citation></tp:treatment-meta><tp:nomenclature><tp:taxon-name><object-id xmlns:xlink="http://www.w3.org/1999/xlink" content-type="arpha" xlink:type="simple">B6B2B62F-EE35-50F9-BB11-D1CC202F51E6</object-id>
                    		<tp:taxon-name-part taxon-name-part-type="genus" reg="Longiappendispora">Longiappendispora</tp:taxon-name-part> <tp:taxon-name-part taxon-name-part-type="species" reg="shangrilaensis">shangrilaensis</tp:taxon-name-part>
                    	
                    		<object-id xmlns:xlink="http://www.w3.org/1999/xlink" content-type="mycobank" xlink:type="simple">861159</object-id>
                    	</tp:taxon-name><tp:taxon-authority>L.S. Dissan. &amp; Wanas.</tp:taxon-authority><tp:taxon-status xmlns:xlink="http://www.w3.org/1999/xlink" xlink:type="simple">sp. nov.</tp:taxon-status><xref ref-type="fig" rid="F6">Fig. 6</xref></tp:nomenclature><tp:treatment-sec sec-type="Etymology"><title>Etymology.</title><p>The epithet is derived from Shangri-La, where the holotype was collected.</p></tp:treatment-sec><tp:treatment-sec sec-type="Holotype"><title>Holotype.</title><p><named-content xmlns:xlink="http://www.w3.org/1999/xlink" content-type="dwc:institutional_code" xlink:title="Cryptogamic Herbarium of Kunming Institute of Botany" xlink:href="https://scientific-collections.gbif.org/institution/a897b083-b832-4395-b663-209d7772a976" xlink:type="simple">HKAS</named-content> 130459.</p></tp:treatment-sec><tp:treatment-sec sec-type="Description"><title>Description.</title><p><bold><italic>Saprobic</italic></bold> on dead culm of bamboo host. <bold>Sexual morph. <italic>Ascomata</italic></bold> 550–600 μm × 375–400 μm (x̄ = 577 × 390 μm, n = 5), deeply immersed under a black to dark brown clypeus, slightly raised, blackened, scattered or gregarious, globose to subglobose, erumpent, papillae in vertical section, papillae appear as black dots. <bold><italic>Ostioles</italic></bold> 100–110 μm × 80–90 μm (x̄ = 105 × 85 μm, n = 5), papillate, with hyaline to brown periphyses, black peridium. <bold><italic>Peridium</italic></bold> 40–60 μm wide (x̄ = 50 μm, n = 5), comprising several layers, outer layer brown, composed of thick-walled cells of <bold><italic>textura angularis</italic></bold> and inner layer hyaline, arrange with <bold><italic>textura angularis</italic></bold>. <bold><italic>Paraphyses</italic></bold> 4–6 μm wide (x̄ = 5 μm, n = 10), hyaline, unbranched, cellular, aseptate. <bold><italic>Asci</italic></bold> 150–200 μm × 11–15 μm (x̄ = 175 × 13 μm, n = 20), 8-spored, long-cylindrical, short-pedicellate, apically rounded, with a rhomboid, J+, apical ring. <bold><italic>Ascospores</italic></bold> 20–25 × 6–10 μm (x̄ = 23 × 8 μm, n = 5), overlapping, uniseriate, ellipsoidal, 2-celled, guttulate (two prominent guttules on each cell), hyaline to brown, constricted at the septum, sulcate striations along the entire spore length, surrounded by a mucilaginous sheath, without appendages. <bold>Asexual morph</bold>. Undetermined.</p><fig id="F6" position="float" orientation="portrait"><object-id xmlns:xlink="http://www.w3.org/1999/xlink" content-type="doi" xlink:type="simple">10.3897/mycokeys.128.178090.figure6</object-id><object-id xmlns:xlink="http://www.w3.org/1999/xlink" content-type="arpha" xlink:type="simple">F87FB874-2FE0-598B-A364-A0FD0BBB7C4F</object-id><label>Figure 6.</label><caption><p><italic><tp:taxon-name><tp:taxon-name-part taxon-name-part-type="genus" reg="Longiappendispora">Longiappendispora</tp:taxon-name-part> <tp:taxon-name-part taxon-name-part-type="species" reg="shangrilaensis">shangrilaensis</tp:taxon-name-part></tp:taxon-name></italic> (holotype <named-content xmlns:xlink="http://www.w3.org/1999/xlink" content-type="dwc:institutional_code" xlink:title="Cryptogamic Herbarium of Kunming Institute of Botany" xlink:href="https://scientific-collections.gbif.org/institution/a897b083-b832-4395-b663-209d7772a976" xlink:type="simple">HKAS</named-content> 130459). <bold>a</bold>. Substrate; <bold>b, c</bold>. Ascomata on the host surface; <bold>d</bold>. Section through ostiole; <bold>e</bold>. Section of ascoma; <bold>f</bold>. Paraphyses; <bold>g</bold>. Peridium; <bold>h–k</bold>. Asci; <bold>l</bold>. Apical ring bluing in Melzer’s reagent; <bold>m–r</bold>. Ascospores; <bold>r</bold>. Ascospore stained with Indian ink. Scale bars: 100 μm (<bold>d, e</bold>); 5 μm (<bold>f, l</bold>); 50 μm (<bold>g–k</bold>); 10 μm (<bold>m–r</bold>).</p></caption><graphic xmlns:xlink="http://www.w3.org/1999/xlink" xlink:href="mycokeys-128-001-g006.jpg" id="oo_1524243.jpg" position="float" orientation="portrait" xlink:type="simple"><uri content-type="original_file" xlink:type="simple">https://binary.pensoft.net/fig/1524243</uri></graphic></fig></tp:treatment-sec><tp:treatment-sec sec-type="Material examined"><title>Material examined.</title><p>• China, Yunnan Province, Shangri-La, Deqen, skied field (<named-content xmlns:xlink="http://www.w3.org/1999/xlink" content-type="dwc:verbatimCoordinates" xlink:type="simple">27.935833°N, 99.608056°E</named-content>, 2250m a.s.l.), on dead culm of <tp:taxon-name><tp:taxon-name-part taxon-name-part-type="family" reg="Poaceae">Poaceae</tp:taxon-name-part></tp:taxon-name> host, 18 August 2021, L.S. Dissanayake, SF18-5 (<named-content xmlns:xlink="http://www.w3.org/1999/xlink" content-type="dwc:institutional_code" xlink:title="Cryptogamic Herbarium of Kunming Institute of Botany" xlink:href="https://scientific-collections.gbif.org/institution/a897b083-b832-4395-b663-209d7772a976" xlink:type="simple">HKAS</named-content> 130459, <bold>holotype</bold>). <italic>ibid</italic>. SF18-6 (<named-content xmlns:xlink="http://www.w3.org/1999/xlink" content-type="dwc:institutional_code" xlink:title="Cryptogamic Herbarium of Kunming Institute of Botany" xlink:href="https://scientific-collections.gbif.org/institution/a897b083-b832-4395-b663-209d7772a976" xlink:type="simple">HKAS</named-content> 130460, isotype).</p></tp:treatment-sec><tp:treatment-sec sec-type="Note"><title>Note.</title><p><italic><tp:taxon-name><tp:taxon-name-part taxon-name-part-type="genus" reg="Longiappendispora">Longiappendispora</tp:taxon-name-part> <tp:taxon-name-part taxon-name-part-type="species" reg="shangrilaensis">shangrilaensis</tp:taxon-name-part></tp:taxon-name></italic> morphologically resembles the species of <italic><tp:taxon-name><tp:taxon-name-part taxon-name-part-type="genus" reg="Arecophila">Arecophila</tp:taxon-name-part></tp:taxon-name></italic> having ascomata with a clypeus and 1-septate, guttulate, sulcate, and striated ascospores surrounded by a mucilaginous sheath. The phylogenetic analysis based on combined <abbrev xmlns:xlink="http://www.w3.org/1999/xlink" xlink:title="large-subunit ribosomal RNA" xlink:type="simple">LSU</abbrev> and <abbrev xmlns:xlink="http://www.w3.org/1999/xlink" xlink:title="internal transcribed spacer" xlink:type="simple">ITS</abbrev> sequence data indicates that <italic><tp:taxon-name><tp:taxon-name-part taxon-name-part-type="genus" reg="Longiappendispora">L.</tp:taxon-name-part> <tp:taxon-name-part taxon-name-part-type="species" reg="shangrilaensis">shangrilaensis</tp:taxon-name-part></tp:taxon-name></italic> is closely related to <italic><tp:taxon-name><tp:taxon-name-part taxon-name-part-type="genus" reg="Longiappendispora">L.</tp:taxon-name-part> <tp:taxon-name-part taxon-name-part-type="species" reg="chromolaenae">chromolaenae</tp:taxon-name-part></tp:taxon-name></italic> (MFLUCC 17-1485) with 69% MBL statistical support (Fig. <xref ref-type="fig" rid="F1">1</xref>). <italic><tp:taxon-name><tp:taxon-name-part taxon-name-part-type="genus" reg="Longiappendispora">Longiappendispora</tp:taxon-name-part> <tp:taxon-name-part taxon-name-part-type="species" reg="shangrilaensis">shangrilaensis</tp:taxon-name-part></tp:taxon-name></italic> is morphologically similar to <italic><tp:taxon-name><tp:taxon-name-part taxon-name-part-type="genus" reg="Longiappendispora">L.</tp:taxon-name-part> <tp:taxon-name-part taxon-name-part-type="species" reg="chromolaenae">chromolaenae</tp:taxon-name-part></tp:taxon-name></italic> (<xref ref-type="bibr" rid="B42">Mapook et al. 2020</xref>). But they differ in ascospores guttules and thin mucilaginous sheath (both characters absent in <italic><tp:taxon-name><tp:taxon-name-part taxon-name-part-type="genus" reg="Longiappendispora">L.</tp:taxon-name-part> <tp:taxon-name-part taxon-name-part-type="species" reg="chromolaenae">chromolaenae</tp:taxon-name-part></tp:taxon-name></italic>), and ascospore appendages (present in <italic><tp:taxon-name><tp:taxon-name-part taxon-name-part-type="genus" reg="Longiappendispora">L.</tp:taxon-name-part> <tp:taxon-name-part taxon-name-part-type="species" reg="chromolaenae">chromolaenae</tp:taxon-name-part></tp:taxon-name></italic> vs. absent in <italic><tp:taxon-name><tp:taxon-name-part taxon-name-part-type="genus" reg="Longiappendispora">L.</tp:taxon-name-part> <tp:taxon-name-part taxon-name-part-type="species" reg="shangrilaensis">shangrilaensis</tp:taxon-name-part></tp:taxon-name></italic>). Also, the shape of ascospores of <italic><tp:taxon-name><tp:taxon-name-part taxon-name-part-type="genus" reg="Longiappendispora">L.</tp:taxon-name-part> <tp:taxon-name-part taxon-name-part-type="species" reg="chromolaenae">chromolaenae</tp:taxon-name-part></tp:taxon-name></italic> is different: ellipsoid to broadly fusiform, tapering towards narrow ends. Therefore, herein we introduce <italic><tp:taxon-name><tp:taxon-name-part taxon-name-part-type="genus" reg="Longiappendispora">L.</tp:taxon-name-part> <tp:taxon-name-part taxon-name-part-type="species" reg="shangrilaensis">shangrilaensis</tp:taxon-name-part></tp:taxon-name></italic> as a novel taxon based on morpho-molecular evidence.</p></tp:treatment-sec><tp:treatment-sec><!--Section generated to contain objects referenced in tp:taxon-treatment.--><fig id="F1" position="float" orientation="portrait"><object-id xmlns:xlink="http://www.w3.org/1999/xlink" content-type="doi" xlink:type="simple">10.3897/mycokeys.128.178090.figure1</object-id><object-id xmlns:xlink="http://www.w3.org/1999/xlink" content-type="arpha" xlink:type="simple">54B45B00-4DB3-543B-94CD-2F5DF23B2AF3</object-id><label>Figure 1.</label><caption><p>Maximum Likelihood tree inferred from the concatenated dataset of partial <abbrev xmlns:xlink="http://www.w3.org/1999/xlink" xlink:title="large-subunit ribosomal RNA" xlink:type="simple">LSU</abbrev> and <abbrev xmlns:xlink="http://www.w3.org/1999/xlink" xlink:title="internal transcribed spacer" xlink:type="simple">ITS</abbrev> sequences representing members of <tp:taxon-name><tp:taxon-name-part taxon-name-part-type="family" reg="Cainiaceae">Cainiaceae</tp:taxon-name-part></tp:taxon-name>. The phylogeny is rooted with <italic><tp:taxon-name><tp:taxon-name-part taxon-name-part-type="genus" reg="Barrmaelia">Barrmaelia</tp:taxon-name-part> <tp:taxon-name-part taxon-name-part-type="species" reg="shangrilaensis">shangrilaensis</tp:taxon-name-part></tp:taxon-name></italic> (<named-content xmlns:xlink="http://www.w3.org/1999/xlink" content-type="dwc:institutional_code" xlink:title="Cryptogamic Herbarium of Kunming Institute of Botany" xlink:href="https://scientific-collections.gbif.org/institution/a897b083-b832-4395-b663-209d7772a976" xlink:type="simple">HKAS</named-content> 130280) and <italic><tp:taxon-name><tp:taxon-name-part taxon-name-part-type="genus" reg="Barrmaelia">B.</tp:taxon-name-part> <tp:taxon-name-part taxon-name-part-type="species" reg="yunnanensis">yunnanensis</tp:taxon-name-part></tp:taxon-name></italic> (<named-content xmlns:xlink="http://www.w3.org/1999/xlink" content-type="dwc:institutional_code" xlink:title="Cryptogamic Herbarium of Kunming Institute of Botany" xlink:href="https://scientific-collections.gbif.org/institution/a897b083-b832-4395-b663-209d7772a976" xlink:type="simple">HKAS</named-content> 130278). In the resulting phylograms, sequences generated in this study are highlighted in blue. Species names given in bold are ex-type strains.</p></caption><graphic xmlns:xlink="http://www.w3.org/1999/xlink" xlink:href="mycokeys-128-001-g001.jpg" id="oo_1524238.jpg" position="float" orientation="portrait" xlink:type="simple"><uri content-type="original_file" xlink:type="simple">https://binary.pensoft.net/fig/1524238</uri></graphic></fig></tp:treatment-sec><ref-list><ref id="B42"><mixed-citation xmlns:xlink="http://www.w3.org/1999/xlink" xlink:type="simple">Mapook A, Hyde KD, McKenzie EHC, Jones EBG, Bhat DJ, Jeewon R, Stadler M, Samarakoon MC, Malaithong M, Tanunchai B, Buscot F, Wubet T, Purahong W (2020) Taxonomic and phylogenetic contributions to fungi associated with the invasive weed <italic><tp:taxon-name><tp:taxon-name-part taxon-name-part-type="genus">Chromolaena</tp:taxon-name-part> <tp:taxon-name-part taxon-name-part-type="species">odorata</tp:taxon-name-part></tp:taxon-name></italic> (Siam weed). Fungal Diversity 101(1): 1–175. <ext-link xlink:href="10.1007/s13225-020-00444-8" ext-link-type="doi" xlink:type="simple">https://doi.org/10.1007/s13225-020-00444-8</ext-link></mixed-citation></ref></ref-list></tp:taxon-treatment>
